# Supplementary material for: UAV‐based imaging platform for monitoring maize growth throughout development
Source: Plant Direct. 2020 Jun 8;4(6):e00230. doi: 10.1002/pld3.230 (PMC7278367; doi:10.1002/pld3.230)
Supplement: Supplementary file 2 — Table S1‐S2 [file PLD3-4-e00230-s002.xlsx]

## Sheet: Table_S1
Table S1. Adjusted r-square values and root mean square error for the linear correlation of various PH measurements. From left to right: replicated hand measurements obtained for 2 plants across 12 plots, means derived from the replicated hand measurements obtained for 2 plants of the same 12 plots, and algorithm-derived plot mean height values to the respective hand-measured plot mean height of …
	PH-R Replicates for Individual Plants		Plot Mean PH-UAV to PH-R(2) for Plot Subset		Plot Mean PH-R(2) Replicates for Plot Subset
	Adj R2	RMSE	Adj R2	RMSE	Adj R2	RMSE
2018-06-13	0.45	4.5	0.05	12.29	0.64	2.52
2018-07-17	0.97	7.75	0.47	27.36	0.88	4
2018-08-09	0.9	7.18	0.72	27.19	0.98	3

## Sheet: Table_S2
Table S2. Analysis of variance of UAV-derived plant height for 12 hybrids across 6 environments at physiological maturity (08/09/2018).
	Degrees of Freedom	Sum of Squares	Pr(>|t|)
Genotype	11	11246	0.00638 **
Planting Date	1	46425	< 2e-16 ***
Density	2	150	0.82635
Replicate	1	375	0.33116
Genotype*PlantingDate	11	4582	0.40237
Genotype*Density	22	6218	0.8087
PlantingDate*Density	2	3078	0.02339 *
Residuals	90	35365
* significant at p=0.05; ** significant at p=0.01; *** significant at p=0.001; N.S., not significant.
